# Supplementary material for: Rate of Perceived Exertion Based on Repetitions in Reserve Versus Percentage of One-Repetition Maximum for Resistance Training Prescription in Cardiac Rehabilitation: A Pilot Study
Source: J Cardiovasc Dev Dis. 2024 Dec 27;12(1):8. doi: 10.3390/jcdd12010008 (PMC11766398; doi:10.3390/jcdd12010008)
Supplement: Supplementary file 1 [file jcdd-12-00008-s001.zip]

Archive with 1 entries (1 files):
- jcdd-3327244-supplementary.pdf
